# Supplementary material for: Reliability and validity of an app-assisted tissue compliance meter in measuring tissue stiffness on a phantom model
Source: PeerJ. 2024 Mar 7;12:e17122. doi: 10.7717/peerj.17122 (PMC10924762; doi:10.7717/peerj.17122)
Supplement: Supplemental Information 1 [file peerj-12-17122-s001.ods]

## Sheet: Intrarater reliability
code	2ndRelVal	1stSh15PACT	1stSh30PACT	1stSh45PACT	1stSh60PACT	1stSh15Myoton	1stSh30Myoton	1stSh45Myoton	1stSh60Myoton	1stSh15PACT_S	1stSh30PACT_S	1stSh45PACT_S	1stSh60PACT_S
1	24,43	1830,61233333333	1893,37666666667	1888,19666666667	1919,79666666667	36,7333333333333	43,1	36,5333333333333	44,9333333333333	808405,666666667	368766,666666667	1260653,33333333	568123,333333333
2	45,81	1910,51266666667	2013,66333333333	1979,78	2049,84333333333	37,8	44,1666666666667	37,6666666666667	46,3333333333333	1415244	1657726,66666667	985596	1212721,33333333
3	84,62	1997,82266666667	2186,68333333333	2104,63666666667	2215,25666666667	38,3333333333333	46,3333333333333	39,3666666666667	45,9666666666667	1812956	2624684,33333333	2150274	2341292
4	166,8	1936,08033333333	2121,013	3301,94	2460,52333333333	45,3	54,3333333333333	44,9	56,5333333333333	4474284	6799626	1398791	9045492,33333333
5	24,43	1633,34333333333	1610,6397	1726,78666666667	1828,29666666667	37,8	47,4666666666667	38,8	48,6	222555	-279469,666666667	1150101,66666667	-272478,666666667
6	45,81	1626,242	1687,307	1810,68266666667	1909,12333333333	38,3333333333333	49,1	39,4666666666667	48,9	1427138,66666667	-1417532,66666667	920328,333333333	47317
7	84,62	1611,52933333333	2081,60236666667	2055,62	2092,20666666667	40,0666666666667	50,6	41,3333333333333	50,9666666666667	2894509,33333333	2903214,33333333	885402,333333333	2096667
8	166,8	2033,84933333333	2145,92766666667	2309,1896	2095,22	48,0333333333333	60,9333333333333	44,4333333333333	61	5847838,33333333	8041552,66666667	-639565,333333333	6357051,66666667

## Sheet: Interrater reliability
code	1stRelVal	1stPACT_R1	1stPACT_R2	1stPACT_R2_2	1stMyoton_R1	1stMyoton_R2
1	24,43	1648,33333333333	1465	1481	824,666666666667	821,333333333333
2	30,34	1718,33333333333	1516,66666666667	1500	842,666666666667	850,666666666667
3	37,36	1680	1623,33333333333	1593,33333333333	855	868,666666666667
4	45,81	1760	1473,33333333333	1570	868	890
5	56,08	1785	1681,66666666667	1710	897,666666666667	911,666666666667
6	68,75	1896,66666666667	1578,33333333333	1743,33333333333	932,666666666667	946,666666666667
7	84,62	1885	1736,66666666667	1828,66666666667	984,666666666667	980
8	104,87	2036,66666666667	2026,66666666667	1856,66666666667	1001,66666666667	1012
9	131,3	2131,66666666667	1915	2143,33333333333	912,666666666667	941
10	166,8	2225	2283,33333333333	2148,33333333333	1063,33333333333	1066

## Sheet: Validity 1 Layer
code	2ndRelVal	1stSh15PACT	1stSh30PACT	1stSh45PACT	1stSh60PACT	1stSh15Myoton	1stSh30Myoton	1stSh45Myoton	1stSh60Myoton	1stSh15PACT_S	1stSh30PACT_S	1stSh45PACT_S	1stSh60PACT_S
1	24,43	1830,61233333333	1893,37666666667	1888,19666666667	1919,79666666667	36,7333333333333	43,1	36,5333333333333	44,9333333333333	808405,666666667	368766,666666667	1260653,33333333	568123,333333333
2	45,81	1910,51266666667	2013,66333333333	1979,78	2049,84333333333	37,8	44,1666666666667	37,6666666666667	46,3333333333333	1415244	1657726,66666667	985596	1212721,33333333
3	84,62	1997,82266666667	2186,68333333333	2104,63666666667	2215,25666666667	38,3333333333333	46,3333333333333	39,3666666666667	45,9666666666667	1812956	2624684,33333333	2150274	2341292
4	166,8	1936,08033333333	2121,013	3301,94	2460,52333333333	45,3	54,3333333333333	44,9	56,5333333333333	4474284	6799626	1398791	9045492,33333333
5	24,43	1633,34333333333	1610,6397	1726,78666666667	1828,29666666667	37,8	47,4666666666667	38,8	48,6	222555	-279469,666666667	1150101,66666667	-272478,666666667
6	45,81	1626,242	1687,307	1810,68266666667	1909,12333333333	38,3333333333333	49,1	39,4666666666667	48,9	1427138,66666667	-1417532,66666667	920328,333333333	47317
7	84,62	1611,52933333333	2081,60236666667	2055,62	2092,20666666667	40,0666666666667	50,6	41,3333333333333	50,9666666666667	2894509,33333333	2903214,33333333	885402,333333333	2096667
8	166,8	2033,84933333333	2145,92766666667	2309,1896	2095,22	48,0333333333333	60,9333333333333	44,4333333333333	61	5847838,33333333	8041552,66666667	-639565,333333333	6357051,66666667

## Sheet: Validity 2 Layer
code	2ndRelVal	1stSh15PACT	1stSh30PACT	1stSh45PACT	1stSh60PACT	1stSh15PACT_2	1stSh30PACT_2	1stSh45PACT_2	1stSh60PACT_2
1	24,43	1633,34333333333	1610,6397	1726,78666666667	1828,29666666667	1591,66666666667	1905,66666666667	1813,33333333333	1848,33333333333
2	45,81	1626,242	1687,307	1810,68266666667	1909,12333333333	1758,33333333333	1996	1916,58	1923,33333333333
3	84,62	1611,52933333333	2081,60236666667	2055,62	2092,20666666667	1830,33333333333	2193	1992,33333333333	2162,66666666667
4	166,8	2033,84933333333	2145,92766666667	2309,1896	2095,22	2041,66666666667	2491,66666666667	2635,5	2784
